# Supplementary material for: Performance bonuses and the quality of primary health care delivered by family health teams in Brazil: A difference-in-differences analysis
Source: PLoS Med. 2022 Jul 7;19(7):e1004033. doi: 10.1371/journal.pmed.1004033 (PMC9262241; doi:10.1371/journal.pmed.1004033)
Supplement: S3 Data — (XLSX) [file pmed.1004033.s017.xlsx]

## Sheet: Fig3 Subgroup analysis
Category	Sample	Quintile order	Quintile	Coefficient	SE	P-value	LCI	UCI	Mean Score in round 1 in each quintile	Relative to base
Any bonus	Unmatched	1	Poorest	6.82008	0.7582	<0.001	5.3335	8.30666	57.8252	11.7943
Any bonus	Matched	1	Poorest	7.40531	0.906414	<0.001	5.62786	9.18277	57.6372	12.8481
Any bonus	Unmatched	2	Poorer	4.8491	1.0784	<0.001	2.73472	6.96349	59.6609	8.12777
Any bonus	Matched	2	Poorer	5.44849	1.27763	<0.001	2.94309	7.9539	59.7672	9.11619
Any bonus	Unmatched	3	Middle	2.91028	1.14403	0.011	0.667211	5.15334	61.0202	4.76936
Any bonus	Matched	3	Middle	2.66739	1.20611	0.027	0.30224	5.03255	61.7207	4.32171
Any bonus	Unmatched	4	Richer	1.86949	1.105	0.091	-0.297049	4.03602	62.592	2.98678
Any bonus	Matched	4	Richer	2.21172	1.31376	0.092	-0.364534	4.78797	63.3988	3.48858
Any bonus	Unmatched	5	Richest	4.02962	1.16659	0.001	1.74232	6.31691	63.9608	6.30014
Any bonus	Matched	5	Richest	4.59724	1.31088	<0.001	2.02663	7.16785	64.7278	7.10242
Bonus size:1-20%	Unmatched	1	Poorest	6.51909	1.06677	<0.001	4.42734	8.61084	57.5608	11.3256
Bonus size:1-20%	Matched	1	Poorest	7.78681	1.26742	<0.001	5.30107	10.2725	57.5829	13.5228
Bonus size:1-20%	Unmatched	2	Poorer	3.75956	1.14494	0.001	1.51453	6.00459	59.3323	6.33644
Bonus size:1-20%	Matched	2	Poorer	5.2976	1.33859	<0.001	2.67229	7.92292	59.563	8.89413
Bonus size:1-20%	Unmatched	3	Middle	-0.847164	2.62391	0.747	-5.99218	4.29785	60.7629	-1.39421
Bonus size:1-20%	Matched	3	Middle	-0.518038	2.36004	0.826	-5.14668	4.11061	61.6098	-0.840836
Bonus size:1-20%	Unmatched	4	Richer	0.181834	2.81006	0.948	-5.3282	5.69187	62.2565	0.292072
Bonus size:1-20%	Matched	4	Richer	0.210473	3.14156	0.947	-5.95094	6.37189	63.1169	0.333465
Bonus size:1-20%	Unmatched	5	Richest	1.6825	2.18749	0.442	-2.60678	5.97178	63.5546	2.64733
Bonus size:1-20%	Matched	5	Richest	2.51639	2.21487	0.256	-1.82754	6.86032	64.3553	3.91015
Bonus size:21-50%	Unmatched	1	Poorest	7.9755	0.962249	<0.001	6.0887	9.8623	57.5608	13.8558
Bonus size:21-50%	Matched	1	Poorest	8.8973	1.10105	<0.001	6.73786	11.0567	57.5829	15.4513
Bonus size:21-50%	Unmatched	2	Poorer	7.19776	1.13184	<0.001	4.97841	9.41711	59.3323	12.1313
Bonus size:21-50%	Matched	2	Poorer	6.99355	1.37156	<0.001	4.30357	9.68354	59.563	11.7415
Bonus size:21-50%	Unmatched	3	Middle	5.52836	2.04297	0.007	1.52245	9.53427	60.7629	9.09826
Bonus size:21-50%	Matched	3	Middle	4.79025	2.27454	0.035	0.329283	9.25122	61.6098	7.77514
Bonus size:21-50%	Unmatched	4	Richer	2.61948	1.82134	0.15	-0.951849	6.19081	62.2565	4.20756
Bonus size:21-50%	Matched	4	Richer	2.60347	2.06434	0.207	-1.44523	6.65216	63.1169	4.12483
Bonus size:21-50%	Unmatched	5	Richest	6.70575	1.48873	<0.001	3.78662	9.62489	63.5546	10.5512
Bonus size:21-50%	Matched	5	Richest	7.29468	1.63685	<0.001	4.0844	10.5049	64.3553	11.335
Bonus size:more than 50%	Unmatched	1	Poorest	8.93015	1.32611	<0.001	6.32988	11.5304	57.5608	15.5143
Bonus size:more than 50%	Matched	1	Poorest	9.99493	1.62904	<0.001	6.79997	13.1899	57.5829	17.3574
Bonus size:more than 50%	Unmatched	2	Poorer	7.36569	1.30869	<0.001	4.79957	9.9318	59.3323	12.4143
Bonus size:more than 50%	Matched	2	Poorer	8.09798	1.4269	<0.001	5.29946	10.8965	59.563	13.5957
Bonus size:more than 50%	Unmatched	3	Middle	7.81242	1.51778	<0.001	4.83633	10.7885	60.7629	12.8572
Bonus size:more than 50%	Matched	3	Middle	7.57114	1.58577	<0.001	4.46105	10.6812	61.6098	12.2889
Bonus size:more than 50%	Unmatched	4	Richer	5.2234	1.12199	<0.001	3.02339	7.42342	62.2565	8.39014
Bonus size:more than 50%	Matched	4	Richer	6.12223	1.24653	<0.001	3.67747	8.56698	63.1169	9.69982
Bonus size:more than 50%	Unmatched	5	Richest	8.58814	1.29349	<0.001	6.05183	11.1244	63.5546	13.513
Bonus size:more than 50%	Matched	5	Richest	9.23576	1.34535	<0.001	6.59719	11.8743	64.3553	14.3512
